# Supplementary material for: Reversal Effects of 20(R)- and 20(S)-Ginsenoside-Rg3 on Daunorubicin Uptake in Multidrug-Resistant Leukemia Cells Studied in the Single-Cell Biochip
Source: Int J Mol Sci. 2026 Mar 14;27(6):2661. doi: 10.3390/ijms27062661 (PMC13026126; doi:10.3390/ijms27062661)
Supplement: Supplementary file 1 [file ijms-27-02661-s001.zip]

Archive with 1 entries (1 files):
- ijms-4088058-supplementary.pdf
